# Supplementary material for: Perioperative Observations and Outcome in Surgical Treatment of Malignant Peripheral Nerve Sheath Tumors
Source: Cancers (Basel). 2024 Nov 7;16(22):3757. doi: 10.3390/cancers16223757 (PMC11592335; doi:10.3390/cancers16223757)
Supplement: Supplementary file 1 [file cancers-16-03757-s001.zip]

Archive with 1 entries (1 files):
- cancers-3247354-supplementary.pdf
